# Supplementary material for: TNF-alfa Gene Polymorphism Associations with Multiple Sclerosis
Source: J Clin Med. 2024 Jun 25;13(13):3693. doi: 10.3390/jcm13133693 (PMC11242879; doi:10.3390/jcm13133693)
Supplement: Supplementary file 1 [file jcm-13-03693-s001.zip]

Archive with 1 entries (1 files):
- jcm-3017882-supplementary.pdf
